# Supplementary material for: Prevention of Adhesions after Bone Fracture Using a Carboxymethylcellulose and Polyethylene Oxide Composite Gel in Dogs
Source: Vet Sci. 2024 Jul 29;11(8):343. doi: 10.3390/vetsci11080343 (PMC11360353; doi:10.3390/vetsci11080343)
Supplement: Supplementary file 1 [file vetsci-11-00343-s001.zip]

Archive with 1 entries (1 files):
- vetsci-3080106-supplementary.pdf
